# Supplementary material for: Motivating factors and barriers towards exercise in severe mental illness: a systematic review and meta-analysis
Source: Psychol Med. 2016 Aug 9;46(14):2869–81. doi: 10.1017/S0033291716001732 (PMC5080671; doi:10.1017/S0033291716001732)
Supplement: Supplementary file 1 [file S0033291716001732sup001.zip]

Archive with 2 entries (2 files):
- Supplementary Table 1. Data extraction DB.xlsx
- Supplementary Table 2. Included studies.doc
