# Supplementary material for: Motivating factors and barriers towards exercise in severe mental illness: a systematic review and meta-analysis
Source: Psychol Med. 2016 Aug 9;46(14):2869–81. doi: 10.1017/S0033291716001732 (PMC5080671; doi:10.1017/S0033291716001732)
Supplement: Supplementary file 1 [file S0033291716001732sup001.zip › Supplementary Table 1. Data extraction DB.xlsx]

## Sheet: Sheet1
General Information											Motivating Factors																																Barriers
Study details					Sample Characteristics						Physical health										Psychological											Socioecological											Physical health
Name	Year	Sample Size	Country	Setting	Age (mean)	Diagnostic information	% male	% White	% Minority Population	% Employed	Physical motivation 1	Physical motivation 2	Physical motivation 3	Physical motivation 4	Physical motivation 5	Physical motivation 6	Physical motivation 7	Physical motivation 8	Physical motivation 9	Physical motivation 10	Psychological motivation 1	Psychological motivation 2	Psychological motivation 3	Psychological motivation 4	Psychological motivation 5	Psychological motivation 6	Psychological motivation 7	Psychological motivation 8	Psychological motivation 9	Psychological motivation 10		SocioEco motivation 1	SocioEco motivation 2	SocioEco motivation 3	SocioEco motivation 4	SocioEco motivation 5	SocioEco motivation 6	SocioEco motivation 7	SocioEco motivation 8	SocioEco motivation 9	SocioEco motivation 10		Physical Barrier 1	Physical Barrier 2	Physical Barrier 3	Physical Barrier 4	Physical Barrier 5	Physical Barrier 6	Physical Barrier 7
[truncated: 25 more columns]
